# Supplementary material for: Clinical Application of Next-Generation Sequencing for Molecular Classification in the Management of Endometrial Cancer: An Observational Cohort Study
Source: Cancers (Basel). 2025 May 28;17(11):1806. doi: 10.3390/cancers17111806 (PMC12153688; doi:10.3390/cancers17111806)
Supplement: Supplementary file 1 [file cancers-17-01806-s001.zip]

Archive with 1 entries (1 files):
- cancers-3605128-supplementary.pdf
